# Supplementary material for: Confirmation of Recurrent Lung Cancer Following Resection Using Liquid Biopsy, a Proof-of-Concept Real-World Study
Source: Curr Oncol. 2024 Jul 17;31(7):4052–62. doi: 10.3390/curroncol31070302 (PMC11276127; doi:10.3390/curroncol31070302)
Supplement: Supplementary file 1 [file curroncol-31-00302-s001.zip]

Archive with 1 entries (1 files):
- curroncol-3084737-supplementary.pdf
